# Supplementary material for: Comparative Impacts of Oral Amoxicillin, Azithromycin, and Clindamycin on Gut Microbiota and Intestinal Homeostasis
Source: Antibiotics (Basel). 2025 Dec 25;15(1):24. doi: 10.3390/antibiotics15010024 (PMC12837590; doi:10.3390/antibiotics15010024)
Supplement: Supplementary file 1 [file antibiotics-15-00024-s001.zip]

Archive with 1 entries (1 files):
- antibiotics-4039352-supplementary.pdf
